# Supplementary material for: Visualization of individual cell division history in complex tissues using iCOUNT
Source: Cell Stem Cell. 2021 Nov 4;28(11):2020–2034.e12. doi: 10.1016/j.stem.2021.08.012 (PMC8577829; doi:10.1016/j.stem.2021.08.012)
Supplement: Table S1. Table of genes differentially regulated in green and orange NSPCs and neurons derived from human brain organoids and mouse developing cortex, related to Figure 7 [file mmc2.xlsx]

## Sheet: Ctx_NSPCs_DEG_Orange_vs_Green
Embryonic mouse cortex: DEG (p_val<0.05) between orange and green NSPCs, up in green (avg_logFC>0), up in orange (avg_logFC<0)
Gene name	p_val	avg_logFC
ENSMUSG00000038615-Nfe2l1	0.000164	0.436139
ENSMUSG00000022490-Ppp1r1a	0.000249579	-0.629667
ENSMUSG00000017692-Rhbdl3	0.000328918	0.494341
ENSMUSG00000102349-Gm37376	0.000347507	-0.317468
ENSMUSG00000092232-Gm20521	0.00035543	-0.624116
ENSMUSG00000027942-4933434E20Rik	0.000398634	0.902891
ENSMUSG00000108573-Gm44986	0.000519003	-0.454834
ENSMUSG00000027677-Ttc14	0.000548595	-0.574573
ENSMUSG00000020464-Pnpt1	0.000636552	0.556704
ENSMUSG00000000594-Gm2a	0.000912527	-0.54772
ENSMUSG00000029638-Glcci1	0.00105694	0.739737
ENSMUSG00000022194-Pabpn1	0.00126244	-0.562035
ENSMUSG00000056629-Fkbp2	0.00136452	-0.680989
ENSMUSG00000006356-Crip2	0.00168042	-0.566308
ENSMUSG00000038181-Chpf2	0.00170219	0.482716
ENSMUSG00000032557-Uba5	0.00174983	-0.442532
ENSMUSG00000019132-BC005537	0.00181822	-0.452859
ENSMUSG00000005873-Reep5	0.0019993	-0.818904
ENSMUSG00000030869-Ndufab1	0.00248748	-0.513159
ENSMUSG00000040274-Cdk6	0.00279548	0.517016
ENSMUSG00000026383-Epb41l5	0.00287795	0.522295
ENSMUSG00000036097-Slf2	0.00315793	0.512897
ENSMUSG00000031545-Gpat4	0.00346513	-0.498477
ENSMUSG00000042035-Igsf3	0.00359915	-0.975703
ENSMUSG00000095139-Pou3f2	0.00370786	0.644093
ENSMUSG00000035953-Tmem55b	0.00390026	0.349065
ENSMUSG00000058704-Memo1	0.00398646	-0.376277
ENSMUSG00000028949-Smarcd3	0.00400698	0.403699
ENSMUSG00000022789-Dnm1l	0.00420141	-0.4869
ENSMUSG00000046753-Ccdc66	0.00449971	0.51619
ENSMUSG00000030647-Ndufc2	0.00454537	0.351669
ENSMUSG00000035521-Gnptg	0.00471248	0.658055
ENSMUSG00000031548-Sfrp1	0.00472348	0.590037
ENSMUSG00000037070-Rbmxl1	0.00474668	0.287926
ENSMUSG00000022538-Lsg1	0.00484516	0.529927
ENSMUSG00000032314-Etfa	0.00490286	-0.592942
ENSMUSG00000001127-Araf	0.00496581	-0.584352
ENSMUSG00000033597-Caskin1	0.00515538	-0.267324
ENSMUSG00000068749-Psma5	0.0051948	-0.555425
ENSMUSG00000025858-Get4	0.00534287	-0.542476
ENSMUSG00000069171-Nr2f1	0.00541435	-0.31167
ENSMUSG00000029823-Luc7l2	0.0054843	-0.409581
ENSMUSG00000036940-Kdm1a	0.00569258	-0.543591
ENSMUSG00000027346-Gpcpd1	0.00594509	-0.493405
ENSMUSG00000028837-Psmb2	0.00647918	-0.37127
ENSMUSG00000066036-Ubr4	0.00651873	0.796077
ENSMUSG00000029094-Afap1	0.00665805	-0.326301
ENSMUSG00000026921-Egfl7	0.00688884	-1.03176
ENSMUSG00000032575-Manf	0.00710273	-0.334679
ENSMUSG00000115685-AC126028.2	0.00711275	0.31415
ENSMUSG00000093989-Rnasek	0.00755694	-0.676943
ENSMUSG00000026740-Dnajc1	0.00784258	-0.317166
ENSMUSG00000095464-Gm21987	0.00792683	-0.280031
ENSMUSG00000044533-Rps2	0.00806928	0.257848
ENSMUSG00000027993-Trim2	0.00812751	0.539655
ENSMUSG00000107705-Gm45062	0.00831057	0.680921
ENSMUSG00000005204-Senp3	0.00835605	-0.466552
ENSMUSG00000036099-Vezt	0.00846689	-0.320775
ENSMUSG00000042790-Rnf214	0.00850466	0.420009
ENSMUSG00000055447-Cd47	0.00884522	-0.587797
ENSMUSG00000018196-Glrx2	0.0089191	0.336237
ENSMUSG00000067336-Bmpr2	0.00902204	0.688397
ENSMUSG00000025006-Sorbs1	0.00955433	-0.34478
ENSMUSG00000023791-Pigx	0.00968492	0.453259
ENSMUSG00000058571-Gpc6	0.00970985	-0.493021
ENSMUSG00000061032-Rrp1	0.011294	-0.269216
ENSMUSG00000021262-Evl	0.0113013	-0.417738
ENSMUSG00000021282-Eif5	0.0116078	0.444698
ENSMUSG00000039478-Micu3	0.0119555	-0.415147
ENSMUSG00000052727-Map1b	0.0119725	-0.411757
ENSMUSG00000039542-Ncam1	0.0119953	-0.402037
ENSMUSG00000030417-Pdcd5	0.0122376	-0.351177
ENSMUSG00000027111-Itga6	0.0125215	-0.375923
ENSMUSG00000026014-Raph1	0.0127545	-0.436581
ENSMUSG00000029673-Auts2	0.0131853	0.502743
ENSMUSG00000030298-Sec13	0.013283	0.724767
ENSMUSG00000047187-Rab2a	0.0132882	-0.393969
ENSMUSG00000089911-Mfsd14a	0.0135904	-0.350333
ENSMUSG00000008540-Mgst1	0.0136603	-0.436291
ENSMUSG00000007656-Arpp19	0.0136887	-0.516319
ENSMUSG00000035960-Apex1	0.0139756	0.433197
ENSMUSG00000027642-Rpn2	0.0141323	-0.393011
ENSMUSG00000003435-Supt5	0.0145478	-0.619533
ENSMUSG00000038252-Ncapd2	0.0146558	-0.458355
ENSMUSG00000050608-Minos1	0.0153213	-0.33883
ENSMUSG00000007476-Lrrc8a	0.0159053	-0.269579
ENSMUSG00000029701-Rbm28	0.0161656	-0.367708
ENSMUSG00000021824-Ap3m1	0.0163561	0.509878
ENSMUSG00000029126-Nsg1	0.0171215	-0.531908
ENSMUSG00000031245-Hmgn5	0.0175223	-0.35625
ENSMUSG00000038119-Cdon	0.0178506	0.422741
ENSMUSG00000056612-Ppp1r14b	0.0181765	0.301724
ENSMUSG00000024844-Banf1	0.019074	-0.397308
ENSMUSG00000029110-Rnf4	0.0193845	-0.484618
ENSMUSG00000000826-Dnajc5	0.0197383	-0.450158
ENSMUSG00000020720-Psmd12	0.0201977	-0.407066
ENSMUSG00000042406-Atf4	0.0206453	-0.370101
ENSMUSG00000044573-Acp1	0.0209005	-0.342712
ENSMUSG00000056919-Cep162	0.0214471	-0.4957
ENSMUSG00000041530-Ago1	0.0215678	0.659346
ENSMUSG00000029291-Rufy3	0.0216754	-0.320354
ENSMUSG00000023944-Hsp90ab1	0.0221431	0.288704
ENSMUSG00000001100-Poldip2	0.0221703	-0.446109
ENSMUSG00000032481-Smarcc1	0.0224803	0.487937
ENSMUSG00000002028-Kmt2a	0.0225514	0.331873
ENSMUSG00000063524-Eno1	0.0234248	-0.264559
ENSMUSG00000015217-Hmgb3	0.0238475	0.506056
ENSMUSG00000003072-Atp5d	0.0241437	0.465096
ENSMUSG00000040904-Gm21988	0.0262828	-0.599403
ENSMUSG00000029438-Bcl7a	0.0267554	-0.326185
ENSMUSG00000015222-Map2	0.0274015	-0.268824
ENSMUSG00000021288-Klc1	0.0276934	-0.289287
ENSMUSG00000021614-Vcan	0.0283603	-0.631617
ENSMUSG00000022708-Zbtb20	0.0284662	-0.533459
ENSMUSG00000032826-Ank2	0.0286496	-0.3808
ENSMUSG00000030697-Ppp4c	0.028772	-0.492451
ENSMUSG00000041057-Wdr43	0.0290464	-0.271343
ENSMUSG00000026083-Eif5b	0.0292767	-0.263199
ENSMUSG00000031505-Naxd	0.0294682	-0.263278
ENSMUSG00000033569-Adgrb3	0.0301419	-0.264662
ENSMUSG00000020477-Mrps24	0.0304332	0.359788
ENSMUSG00000033720-Sfxn5	0.0309984	-0.301774
ENSMUSG00000014355-Anapc1	0.0312259	-0.25346
ENSMUSG00000025745-Hadha	0.0316401	-0.374011
ENSMUSG00000060548-Tnfrsf19	0.0319859	-0.838882
ENSMUSG00000028675-Pnrc2	0.0320143	-0.403603
ENSMUSG00000044600-Smim7	0.0326518	-0.282821
ENSMUSG00000027168-Pax6	0.0327753	0.386407
ENSMUSG00000023232-Serinc2	0.0334767	0.587293
ENSMUSG00000032562-Gnai2	0.0336429	-0.345314
ENSMUSG00000026615-Eprs	0.0338269	-0.433262
ENSMUSG00000045193-Cirbp	0.0340686	-0.377676
ENSMUSG00000022914-Brwd1	0.0341332	-0.342646
ENSMUSG00000024487-Yipf5	0.034282	-0.410383
ENSMUSG00000041915-Ammecr1l	0.0344569	0.519585
ENSMUSG00000030291-Med21	0.0351525	-0.64745
ENSMUSG00000041215-Yeats2	0.0352718	-0.266545
ENSMUSG00000062729-Ppox	0.0357467	-0.351915
ENSMUSG00000056073-Grik2	0.036248	-0.507268
ENSMUSG00000021156-Zmynd11	0.036503	-0.267182
ENSMUSG00000069170-Adgrv1	0.0365828	-0.488997
ENSMUSG00000036835-Psenen	0.0371136	-0.294949
ENSMUSG00000008892-Vdac3	0.037549	-0.354374
ENSMUSG00000018377-Vezf1	0.0377992	0.44924
ENSMUSG00000025823-Pdia4	0.0381565	-0.515137
ENSMUSG00000031765-Mt1	0.0387589	-0.300757
ENSMUSG00000025428-Atp5a1	0.0387722	0.337378
ENSMUSG00000063694-Cycs	0.03881	-0.265928
ENSMUSG00000078154-Gm12184	0.0388616	0.5595
ENSMUSG00000025358-Cdk2	0.0390221	-0.466447
ENSMUSG00000028583-Pdpn	0.0391776	-0.505828
ENSMUSG00000026568-Mpc2	0.0396385	-0.340564
ENSMUSG00000047126-Cltc	0.0403649	0.415202
ENSMUSG00000025439-Clns1a	0.040743	-0.361306
ENSMUSG00000025413-Ttc4	0.0407704	-0.325115
ENSMUSG00000018293-Pfn1	0.0407825	-0.398738
ENSMUSG00000028936-Rpl22	0.0410175	0.265271
ENSMUSG00000020288-Ahsa2	0.0414671	-0.389494
ENSMUSG00000075254-Heg1	0.0417597	0.26421
ENSMUSG00000063077-Kif1b	0.0423711	-0.301088
ENSMUSG00000045515-Pou3f3	0.0427466	0.318246
ENSMUSG00000038416-Cdc16	0.0431299	-0.475865
ENSMUSG00000004319-Clcn3	0.0442353	-0.425579
ENSMUSG00000038462-Uqcrfs1	0.0448131	-0.506588
ENSMUSG00000024754-Tmem2	0.0450157	-0.328575
ENSMUSG00000055850-Rnf181	0.0455409	-0.371407
ENSMUSG00000025651-Uqcrc1	0.0460285	-0.327196
ENSMUSG00000078427-Sarnp	0.0487664	0.453945
ENSMUSG00000014504-Srp19	0.0488936	0.381227
ENSMUSG00000024012-Mtch1	0.0489956	0.350925
ENSMUSG00000020661-Dnmt3a	0.0497835	-0.357577

## Sheet: Org_NSPCs_DEG_Orange_vs_Green
Human organoids: DEG (p_val<0.05) between orange and green NSPCs, up in green (avg_logFC>0), up in orange (avg_logFC<0)
Gene name	p_val	avg_logFC
ENSG00000205542-TMSB4X	5.11678e-07	0.551413
ENSG00000260272-AC093525.2	2.58319e-06	-0.286789
ENSG00000188021-UBQLN2	2.69272e-06	-0.314156
ENSG00000185883-ATP6V0C	3.38492e-06	-0.279843
ENSG00000162298-SYVN1	8.23741e-06	0.263337
ENSG00000015479-MATR3	1.19454e-05	-0.437879
ENSG00000280987-MATR3	1.29162e-05	-0.438305
ENSG00000008405-CRY1	1.41539e-05	-0.371807
ENSG00000111530-CAND1	1.55952e-05	-0.376932
ENSG00000167508-MVD	1.78086e-05	0.603485
ENSG00000167863-ATP5H	2.05816e-05	0.378377
ENSG00000164941-INTS8	2.08596e-05	-0.329327
ENSG00000094916-CBX5	2.30717e-05	-0.331766
ENSG00000137309-HMGA1	2.61071e-05	-0.271343
ENSG00000221983-UBA52	2.78669e-05	0.370596
ENSG00000111711-GOLT1B	2.82148e-05	-0.325916
ENSG00000122565-CBX3	3.29801e-05	-0.297122
ENSG00000112367-FIG4	3.6019e-05	-0.334017
ENSG00000198786-MT-ND5	3.61937e-05	-0.259307
ENSG00000184349-EFNA5	5.24839e-05	-0.313962
ENSG00000172809-RPL38	5.32324e-05	0.362573
ENSG00000136450-SRSF1	5.62041e-05	-0.358449
ENSG00000105372-RPS19	5.82878e-05	0.371563
ENSG00000126267-COX6B1	6.04345e-05	0.353897
ENSG00000276043-UHRF1	6.41698e-05	-0.509308
ENSG00000228716-DHFR	6.73228e-05	-0.405313
ENSG00000196576-PLXNB2	7.57517e-05	-0.299784
ENSG00000136044-APPL2	8.1653e-05	-0.272811
ENSG00000187514-PTMA	8.64382e-05	0.34167
ENSG00000067715-SYT1	9.31537e-05	-0.317814
ENSG00000139641-ESYT1	9.64529e-05	-0.364484
ENSG00000067225-PKM	9.95478e-05	-0.279124
ENSG00000117335-CD46	9.96866e-05	-0.319627
ENSG00000079459-FDFT1	0.000101306	0.424693
ENSG00000138326-RPS24	0.000101313	0.382091
ENSG00000168827-GFM1	0.000101344	-0.330568
ENSG00000026025-VIM	0.000104931	0.390445
ENSG00000087086-FTL	0.000112537	0.342279
ENSG00000175305-CCNE2	0.0001148	-0.523713
ENSG00000139146-SINHCAF	0.000120111	-0.35172
ENSG00000170558-CDH2	0.000122555	-0.456035
ENSG00000102606-ARHGEF7	0.000124912	-0.29187
ENSG00000140264-SERF2	0.000127114	0.323338
ENSG00000154639-CXADR	0.000129261	-0.315179
ENSG00000072803-FBXW11	0.000134568	-0.275039
ENSG00000215301-DDX3X	0.000138009	-0.337767
ENSG00000189043-NDUFA4	0.000138597	0.310962
ENSG00000119705-SLIRP	0.000156322	0.330884
ENSG00000044115-CTNNA1	0.000157382	-0.415448
ENSG00000108883-EFTUD2	0.000171546	-0.416764
ENSG00000164919-COX6C	0.000179186	0.320414
ENSG00000258674-AC011448.1	0.000179186	0.290526
ENSG00000144476-ACKR3	0.000184761	-0.376208
ENSG00000034510-TMSB10	0.000188544	0.395975
ENSG00000144713-RPL32	0.000191764	0.333905
ENSG00000231500-RPS18	0.000191764	0.319077
ENSG00000103549-RNF40	0.00019399	-0.261344
ENSG00000186010-NDUFA13	0.000198359	0.287299
ENSG00000162194-LBHD1	0.000211837	0.289786
ENSG00000165502-RPL36AL	0.000219445	0.304282
ENSG00000089009-RPL6	0.000234657	0.278072
ENSG00000131469-RPL27	0.000238611	0.339103
ENSG00000166313-APBB1	0.000245663	-0.307745
ENSG00000124614-RPS10	0.000255061	0.276678
ENSG00000073111-MCM2	0.000261199	-0.324915
ENSG00000213741-RPS29	0.000281741	0.288689
ENSG00000082153-BZW1	0.000292193	-0.359906
ENSG00000109390-NDUFC1	0.000295818	0.321339
ENSG00000171858-RPS21	0.000296041	0.293595
ENSG00000132432-SEC61G	0.000305932	0.265005
ENSG00000174695-TMEM167A	0.000330315	-0.332966
ENSG00000100473-COCH	0.000331268	-0.280492
ENSG00000149806-FAU	0.000332094	0.270626
ENSG00000007062-PROM1	0.000335741	-0.277239
ENSG00000065150-IPO5	0.000348795	-0.310734
ENSG00000214736-TOMM6	0.00036613	0.304887
ENSG00000155755-TMEM237	0.000374679	-0.256643
ENSG00000054654-SYNE2	0.000390754	-0.390708
ENSG00000135821-GLUL	0.000397127	-0.381416
ENSG00000198258-UBL5	0.000403617	-0.273298
ENSG00000113140-SPARC	0.000419204	-0.332498
ENSG00000124593-AL365205.1	0.000444437	0.300268
ENSG00000168906-MAT2A	0.000445225	-0.376286
ENSG00000168385-SEPT2	0.000458976	-0.316554
ENSG00000196531-NACA	0.000459034	0.277491
ENSG00000009307-CSDE1	0.000461642	-0.432995
ENSG00000100991-TRPC4AP	0.000462728	-0.358452
ENSG00000181192-DHTKD1	0.000464268	-0.327516
ENSG00000213160-KLHL23	0.000469093	-0.394848
ENSG00000010244-ZNF207	0.000469093	-0.406489
ENSG00000132963-POMP	0.000470125	0.387309
ENSG00000059573-ALDH18A1	0.000473027	-0.373157
ENSG00000012963-UBR7	0.000478187	-0.298195
ENSG00000276644-DACH1	0.000507456	-0.282216
ENSG00000144136-SLC20A1	0.000519738	-0.519052
ENSG00000169504-CLIC4	0.000523538	-0.260414
ENSG00000243943-ZNF512	0.000547259	-0.305678
ENSG00000108406-DHX40	0.000574307	-0.272924
ENSG00000170906-NDUFA3	0.000596454	0.283917
ENSG00000123444-KBTBD4	0.00060166	-0.436451
ENSG00000110321-EIF4G2	0.000609059	-0.289991
ENSG00000171530-TBCA	0.000625161	0.298364
ENSG00000112245-PTP4A1	0.000625894	-0.316296
ENSG00000120437-ACAT2	0.000650197	0.622881
ENSG00000138674-SEC31A	0.000665492	-0.306189
ENSG00000240972-MIF	0.000681372	0.25203
ENSG00000196305-IARS	0.000690613	-0.414177
ENSG00000114391-RPL24	0.000692069	0.315321
ENSG00000145592-RPL37	0.000713932	0.335731
ENSG00000137942-FNBP1L	0.000717282	-0.340608
ENSG00000087302-RTRAF	0.000759596	0.266531
ENSG00000145730-PAM	0.000766061	-0.485998
ENSG00000127022-CANX	0.000789628	-0.275942
ENSG00000205060-SLC35B4	0.000815341	-0.281395
ENSG00000109606-DHX15	0.000862677	-0.358666
ENSG00000133318-RTN3	0.000865767	-0.252298
ENSG00000116679-IVNS1ABP	0.000870223	-0.423638
ENSG00000186310-NAP1L3	0.000876345	-0.27544
ENSG00000197921-HES5	0.000887282	0.277398
ENSG00000270136-MINOS1-NBL1	0.000955479	0.274968
ENSG00000197798-FAM118B	0.000971524	-0.297054
ENSG00000109016-DHRS7B	0.000972751	-0.278117
ENSG00000278615-C11orf98	0.000978254	0.252647
ENSG00000175928-LRRN1	0.00102693	-0.369355
ENSG00000135390-ATP5G2	0.00103141	0.367867
ENSG00000116478-HDAC1	0.00103238	-0.341844
ENSG00000119408-NEK6	0.00104748	0.356896
ENSG00000101871-MID1	0.00105506	-0.429039
ENSG00000025796-SEC63	0.00108528	-0.375728
ENSG00000107372-ZFAND5	0.0011245	-0.389768
ENSG00000130985-UBA1	0.00113711	-0.383854
ENSG00000147853-AK3	0.00119227	-0.306589
ENSG00000104529-EEF1D	0.00131092	0.269006
ENSG00000106803-SEC61B	0.00136042	0.318193
ENSG00000160352-ZNF714	0.00136598	-0.361377
ENSG00000156976-EIF4A2	0.00149648	-0.262934
ENSG00000189266-PNRC2	0.00150505	-0.263444
ENSG00000168653-NDUFS5	0.00154198	0.253061
ENSG00000112972-HMGCS1	0.00158776	0.34316
ENSG00000102024-PLS3	0.00164619	-0.542037
ENSG00000104290-FZD3	0.0016583	-0.279659
ENSG00000062485-CS	0.00166352	-0.326073
ENSG00000163902-RPN1	0.00169713	-0.341986
ENSG00000270617-URGCP-MRPS24	0.00171403	0.264381
ENSG00000187243-MAGED4B	0.00175832	-0.270626
ENSG00000173436-MINOS1	0.00178365	0.266067
ENSG00000197565-COL4A6	0.00183521	-0.366441
ENSG00000154545-MAGED4	0.00183642	-0.264456
ENSG00000167325-RRM1	0.00184087	-0.411649
ENSG00000166681-BEX3	0.0019737	0.307529
ENSG00000125629-INSIG2	0.00198659	-0.276352
ENSG00000135535-CD164	0.0020076	-0.250385
ENSG00000198700-IPO9	0.00203659	-0.298383
ENSG00000013441-CLK1	0.00205205	-0.293396
ENSG00000117362-APH1A	0.00205688	-0.26055
ENSG00000112029-FBXO5	0.00207728	-0.352119
ENSG00000138029-HADHB	0.00210953	-0.310754
ENSG00000189091-SF3B3	0.00224939	-0.285816
ENSG00000101310-SEC23B	0.00225762	-0.445255
ENSG00000095787-WAC	0.00228323	-0.255812
ENSG00000169976-SF3B5	0.0022911	0.340025
ENSG00000112339-HBS1L	0.00230102	-0.289892
ENSG00000141380-SS18	0.0023945	-0.310012
ENSG00000115091-ACTR3	0.00241691	-0.308583
ENSG00000103852-TTC23	0.00248225	-0.361712
ENSG00000050165-DKK3	0.0025213	-0.349802
ENSG00000105486-LIG1	0.00260733	-0.32286
ENSG00000122550-KLHL7	0.00261063	-0.278055
ENSG00000171848-RRM2	0.00266179	-0.548306
ENSG00000149554-CHEK1	0.00269361	-0.283491
ENSG00000177600-RPLP2	0.00269684	0.283648
ENSG00000135108-FBXO21	0.00270337	-0.333321
ENSG00000058262-SEC61A1	0.00273365	-0.276959
ENSG00000135829-DHX9	0.00277112	-0.309919
ENSG00000143476-DTL	0.0027865	-0.283518
ENSG00000116062-MSH6	0.00279789	-0.253026
ENSG00000145293-ENOPH1	0.00280887	-0.308394
ENSG00000188846-RPL14	0.00281233	0.294749
ENSG00000198242-RPL23A	0.00281233	0.262445
ENSG00000279605-AC067930.6	0.00285182	0.252995
ENSG00000084090-STARD7	0.00287777	-0.308696
ENSG00000134594-RAB33A	0.00288197	0.295419
ENSG00000152990-ADGRA3	0.00296908	-0.253665
ENSG00000125818-PSMF1	0.00298739	0.32038
ENSG00000118418-HMGN3	0.00314273	0.256388
ENSG00000171863-RPS7	0.00318643	0.314231
ENSG00000100644-HIF1A	0.00321686	-0.396141
ENSG00000175756-AURKAIP1	0.00328071	0.256848
ENSG00000164466-SFXN1	0.00330124	-0.296628
ENSG00000232112-TMA7	0.00332087	0.302955
ENSG00000066117-SMARCD1	0.00337956	-0.323566
ENSG00000143799-PARP1	0.00338998	-0.268571
ENSG00000139726-DENR	0.00351811	-0.302189
ENSG00000166197-NOLC1	0.00353676	-0.291133
ENSG00000129682-FGF13	0.00358034	-0.292335
ENSG00000164733-CTSB	0.00360438	-0.370624
ENSG00000242028-HYPK	0.00369298	0.28691
ENSG00000117280-RAB29	0.0038801	-0.291458
ENSG00000150625-GPM6A	0.00388656	-0.361904
ENSG00000130508-PXDN	0.00392904	-0.253385
ENSG00000139289-PHLDA1	0.0042146	0.352176
ENSG00000198431-TXNRD1	0.00422715	-0.292945
ENSG00000100228-RAB36	0.00427309	-0.259321
ENSG00000113161-HMGCR	0.00427566	-0.286906
ENSG00000007080-CCDC124	0.00431451	0.315404
ENSG00000197958-RPL12	0.00435732	0.274774
ENSG00000185088-RPS27L	0.00441609	0.295043
ENSG00000083642-PDS5B	0.00444459	-0.26468
ENSG00000167658-EEF2	0.00447561	-0.277534
ENSG00000161016-RPL8	0.00447564	-0.323618
ENSG00000121005-CRISPLD1	0.00450695	-0.315494
ENSG00000166441-RPL27A	0.00465859	0.256645
ENSG00000136628-EPRS	0.00466218	-0.279808
ENSG00000109814-UGDH	0.00469742	-0.264588
ENSG00000106571-GLI3	0.00485259	-0.284709
ENSG00000178252-WDR6	0.0048878	-0.288269
ENSG00000204899-MZT1	0.00494182	-0.259641
ENSG00000008513-ST3GAL1	0.00495489	0.282482
ENSG00000103365-GGA2	0.00516009	-0.310601
ENSG00000161970-RPL26	0.00518002	0.298044
ENSG00000171135-JAGN1	0.00536387	0.306591
ENSG00000117360-PRPF3	0.00545455	-0.297852
ENSG00000144028-SNRNP200	0.00547718	-0.448153
ENSG00000091651-ORC6	0.00558911	-0.253028
ENSG00000104738-MCM4	0.00562613	-0.300158
ENSG00000135336-ORC3	0.00566347	-0.284222
ENSG00000115541-HSPE1	0.00567892	0.277868
ENSG00000144057-ST6GAL2	0.00576385	-0.272003
ENSG00000123908-AGO2	0.00592807	-0.304867
ENSG00000102531-FNDC3A	0.0060683	-0.337643
ENSG00000143314-MRPL24	0.00613814	0.287104
ENSG00000139613-SMARCC2	0.00614956	-0.254556
ENSG00000263809-AC135178.2	0.0063839	0.252425
ENSG00000092036-HAUS4	0.00640955	-0.255941
ENSG00000082684-SEMA5B	0.00651316	-0.305688
ENSG00000101361-NOP56	0.00653199	0.374765
ENSG00000173692-PSMD1	0.00661199	-0.270508
ENSG00000146670-CDCA5	0.00667457	-0.300585
ENSG00000139921-TMX1	0.00698259	-0.254678
ENSG00000069329-VPS35	0.00711285	-0.275366
ENSG00000106537-TSPAN13	0.00725793	-0.255435
ENSG00000165480-SKA3	0.00732061	-0.339457
ENSG00000103932-RPAP1	0.00740408	-0.26952
ENSG00000136631-VPS45	0.00744088	-0.296799
ENSG00000198918-RPL39	0.00744612	0.274204
ENSG00000260342-AC138811.2	0.00754143	0.262137
ENSG00000125848-FLRT3	0.00759837	-0.286042
ENSG00000237190-CDKN2AIPNL	0.00767339	0.289608
ENSG00000132383-RPA1	0.00767974	-0.257125
ENSG00000065135-GNAI3	0.00768723	-0.261527
ENSG00000152558-TMEM123	0.00773271	-0.333219
ENSG00000105193-RPS16	0.00773532	0.254686
ENSG00000157851-DPYSL5	0.00785777	-0.266255
ENSG00000158089-GALNT14	0.00800991	0.402576
ENSG00000147155-EBP	0.00804679	0.292709
ENSG00000118922-KLF12	0.00805297	-0.309259
ENSG00000123636-BAZ2B	0.00807589	-0.276134
ENSG00000060339-CCAR1	0.00808655	-0.26283
ENSG00000176890-TYMS	0.00814918	-0.351523
ENSG00000140382-HMG20A	0.00845839	-0.291147
ENSG00000099256-PRTFDC1	0.00860528	-0.291429
ENSG00000084234-APLP2	0.00890089	-0.262649
ENSG00000197771-MCMBP	0.00921943	-0.260808
ENSG00000134186-PRPF38B	0.00948146	0.276547
ENSG00000062822-POLD1	0.00957658	-0.298116
ENSG00000101452-DHX35	0.00966109	-0.276186
ENSG00000119203-CPSF3	0.00982128	-0.312843
ENSG00000052802-MSMO1	0.0100488	0.268777
ENSG00000125107-CNOT1	0.0100845	-0.317966
ENSG00000071082-RPL31	0.0101821	0.262729
ENSG00000110042-DTX4	0.0101994	-0.260267
ENSG00000133169-BEX1	0.0102449	0.266217
ENSG00000132199-ENOSF1	0.0102737	-0.269738
ENSG00000165637-VDAC2	0.010296	0.271725
ENSG00000111639-MRPL51	0.0106855	0.27218
ENSG00000119421-NDUFA8	0.0108118	0.269585
ENSG00000163961-RNF168	0.0110195	0.269276
ENSG00000114315-HES1	0.0111609	0.427283
ENSG00000067082-KLF6	0.0111626	0.373318
ENSG00000135069-PSAT1	0.0112854	-0.282475
ENSG00000132300-PTCD3	0.0113702	-0.361409
ENSG00000164434-FABP7	0.0115116	0.574426
ENSG00000141279-NPEPPS	0.0115399	-0.257949
ENSG00000177565-TBL1XR1	0.0117796	-0.293255
ENSG00000104490-NCALD	0.0118729	-0.331575
ENSG00000112200-ZNF451	0.0122765	-0.265443
ENSG00000075043-KCNQ2	0.012296	0.261016
ENSG00000284681-AC007240.1	0.0124051	-0.415859
ENSG00000266412-NCOA4	0.0124182	-0.317565
ENSG00000085365-SCAMP1	0.012422	-0.273957
ENSG00000100714-MTHFD1	0.0127491	-0.302216
ENSG00000112118-MCM3	0.0129725	-0.482863
ENSG00000124207-CSE1L	0.01306	-0.288064
ENSG00000166426-CRABP1	0.013064	-0.346688
ENSG00000127564-PKMYT1	0.0132026	-0.253134
ENSG00000099194-SCD	0.0132088	0.29943
ENSG00000174780-SRP72	0.0133216	0.292636
ENSG00000196586-MYO6	0.0135241	-0.27539
ENSG00000164951-PDP1	0.0137026	-0.280498
ENSG00000284526-AC015802.6	0.0141793	-0.267347
ENSG00000115310-RTN4	0.0146639	-0.29524
ENSG00000132155-RAF1	0.0146864	-0.270851
ENSG00000119655-NPC2	0.0150304	0.259415
ENSG00000137770-CTDSPL2	0.0152077	-0.264054
ENSG00000167775-CD320	0.0154492	-0.319214
ENSG00000133316-WDR74	0.0155812	0.354955
ENSG00000063978-RNF4	0.0160683	-0.259892
ENSG00000162613-FUBP1	0.0163223	-0.255907
ENSG00000178927-C17orf62	0.0165201	-0.274891
ENSG00000172336-POP7	0.0165537	0.290349
ENSG00000134291-TMEM106C	0.0166651	-0.300151
ENSG00000152767-FARP1	0.0174015	-0.320709
ENSG00000093009-CDC45	0.0178584	-0.365543
ENSG00000168824-NSG1	0.0180474	-0.255753
ENSG00000164305-CASP3	0.0182622	-0.277449
ENSG00000062598-ELMO2	0.0182983	-0.290184
ENSG00000187325-TAF9B	0.0187451	-0.277072
ENSG00000177954-RPS27	0.0188842	0.284807
ENSG00000134758-RNF138	0.0189163	-0.301368
ENSG00000182774-RPS17	0.0191015	0.276979
ENSG00000070018-LRP6	0.019281	-0.266528
ENSG00000067064-IDI1	0.0197654	0.278269
ENSG00000105612-DNASE2	0.0200022	-0.300531
ENSG00000162496-DHRS3	0.0202014	0.68898
ENSG00000140740-UQCRC2	0.0205453	0.261603
ENSG00000161057-PSMC2	0.0222527	0.285974
ENSG00000077348-EXOSC5	0.0231591	-0.344421
ENSG00000115204-MPV17	0.0234488	-0.27027
ENSG00000071564-TCF3	0.0242447	-0.250265
ENSG00000101365-IDH3B	0.0242551	0.278207
ENSG00000125304-TM9SF2	0.0247203	-0.269994
ENSG00000119718-EIF2B2	0.0262415	0.284048
ENSG00000186812-ZNF397	0.0262895	0.373078
ENSG00000163399-ATP1A1	0.0265844	-0.345518
ENSG00000100764-PSMC1	0.0279023	-0.534235
ENSG00000108424-KPNB1	0.028582	-0.278806
ENSG00000218336-TENM3	0.0289029	-0.308599
ENSG00000169682-SPNS1	0.0293813	-0.294249
ENSG00000155368-DBI	0.0294645	0.258316
ENSG00000139116-KIF21A	0.0299871	0.279119
ENSG00000129625-REEP5	0.0300625	-0.257838
ENSG00000273841-TAF9	0.0306292	0.278315
ENSG00000111581-NUP107	0.0307916	-0.251726
ENSG00000177082-WDR73	0.0317877	-0.256238
ENSG00000185504-FAAP100	0.0319848	-0.269811
ENSG00000163156-SCNM1	0.0324478	0.287652
ENSG00000091164-TXNL1	0.0342299	0.252235
ENSG00000149269-PAK1	0.0365957	-0.260991
ENSG00000111247-RAD51AP1	0.0374635	-0.25324
ENSG00000122140-MRPS2	0.0378867	0.253519
ENSG00000170345-FOS	0.0382699	-0.291561
ENSG00000115760-BIRC6	0.038509	-0.276887
ENSG00000221829-FANCG	0.0402635	-0.280743
ENSG00000133935-ERG28	0.0428907	0.290882
ENSG00000125821-DTD1	0.0438818	0.262978
ENSG00000137700-SLC37A4	0.0447978	-0.252021
ENSG00000162738-VANGL2	0.0456742	-0.263282
ENSG00000164683-HEY1	0.0459317	0.431805
ENSG00000184635-ZNF93	0.0464078	-0.286747
ENSG00000042493-CAPG	0.046461	-0.255271
ENSG00000099246-RAB18	0.0482894	-0.295511

## Sheet: Ctx_Neurons_DEG_Orange_vs_Green
Mouse embryonic cortex: DEG (p_val<0.05) between orange and green Neurons, up in green (avg_logFC>0), up in orange (avg_logFC<0)
Gene name	p_val	avg_logFC
ENSMUSG00000041959-S100a10	0.000923363	1.08622
ENSMUSG00000038965-Ube2l3	0.000956842	-0.758728
ENSMUSG00000027540-Ptpn1	0.00156585	0.810041
ENSMUSG00000041846-Ppp4r3a	0.0027162	-0.613163
ENSMUSG00000042354-Gnl3	0.00302976	-0.285853
ENSMUSG00000015597-Zfp318	0.00369994	-0.749605
ENSMUSG00000029505-Ep400	0.00406744	-0.49275
ENSMUSG00000037995-Igsf9	0.00412619	0.820329
ENSMUSG00000041774-Ydjc	0.00468959	-0.452558
ENSMUSG00000029501-Ankle2	0.00508948	0.254893
ENSMUSG00000063919-Srrm4	0.00516847	-0.279913
ENSMUSG00000031398-Plxna3	0.00554775	-1.04017
ENSMUSG00000030706-Mrpl48	0.00627398	0.659888
ENSMUSG00000024491-Rbm27	0.00721115	-0.338832
ENSMUSG00000039753-Fbxl5	0.00802106	-0.501138
ENSMUSG00000036391-Sec24a	0.00851001	-0.622778
ENSMUSG00000024387-Csnk2b	0.00856978	-0.282784
ENSMUSG00000053693-Mast1	0.00876435	-0.497484
ENSMUSG00000051022-Hs3st1	0.00922026	0.469854
ENSMUSG00000029438-Bcl7a	0.00937674	-0.435049
ENSMUSG00000001467-Cyp51	0.00994613	-0.650435
ENSMUSG00000022451-Twf1	0.00998192	0.735262
ENSMUSG00000037058-Paip2	0.0100717	0.555564
ENSMUSG00000098274-Rpl24	0.010481	-0.290565
ENSMUSG00000068921-Dap3	0.0105732	0.612441
ENSMUSG00000074264-Amy1	0.0110483	-0.459176
ENSMUSG00000034285-Nipsnap1	0.011056	0.638784
ENSMUSG00000037808-Fam76b	0.0116706	-0.776298
ENSMUSG00000021241-Isca2	0.0124461	0.507221
ENSMUSG00000047787-Flrt1	0.0128788	0.846747
ENSMUSG00000059263-Usp47	0.0130623	-0.589152
ENSMUSG00000031954-Cfdp1	0.0132966	0.359165
ENSMUSG00000028333-Anp32b	0.0133642	-0.543393
ENSMUSG00000044098-Rsbn1	0.0135909	-0.343335
ENSMUSG00000026764-Kif5c	0.0143579	0.533567
ENSMUSG00000091803-Cox16	0.0155049	0.349913
ENSMUSG00000021939-Ctsb	0.0155452	0.545871
ENSMUSG00000033475-Tomm6	0.0155975	-0.297995
ENSMUSG00000024019-Cmtr1	0.0160655	-0.254526
ENSMUSG00000026074-Map4k4	0.0161409	-0.476788
ENSMUSG00000007613-Tgfbr1	0.0162467	0.750158
ENSMUSG00000027598-Itch	0.0171229	-0.429872
ENSMUSG00000030386-Zfp606	0.0171562	-0.808725
ENSMUSG00000042472-Zfp410	0.0174604	-0.565366
ENSMUSG00000003072-Atp5d	0.0177961	0.755756
ENSMUSG00000003316-Glg1	0.0177961	0.343179
ENSMUSG00000022105-Rb1	0.018494	0.615437
ENSMUSG00000018567-Gabarap	0.018893	-0.435963
ENSMUSG00000024097-Srsf7	0.0198749	-0.385043
ENSMUSG00000037486-Asxl2	0.0201282	0.59656
ENSMUSG00000110350-Gm10252	0.0203883	0.420478
ENSMUSG00000024276-Zfp397	0.0204713	-0.500223
ENSMUSG00000038812-Trmt112	0.020866	0.550249
ENSMUSG00000029223-Uchl1	0.0209684	-0.415111
ENSMUSG00000025261-Huwe1	0.0212324	-0.808189
ENSMUSG00000030059-Tmf1	0.02195	-0.344777
ENSMUSG00000025266-Gnl3l	0.0225032	-0.252423
ENSMUSG00000032606-Nicn1	0.0228449	0.678852
ENSMUSG00000050708-Ftl1	0.0229464	0.426317
ENSMUSG00000024853-Sf3b2	0.0239406	-0.539698
ENSMUSG00000020086-H2afy2	0.0243266	-0.396037
ENSMUSG00000079469-Pigb	0.0252001	0.34345
ENSMUSG00000064351-mt-Co1	0.025217	0.466233
ENSMUSG00000064127-Med14	0.0257341	0.955836
ENSMUSG00000029563-Foxp2	0.0261403	0.722021
ENSMUSG00000052305-Hbb-bs	0.0267635	0.366429
ENSMUSG00000024955-Esrra	0.027295	0.546381
ENSMUSG00000079444-Gm21981	0.0275152	-0.291642
ENSMUSG00000035770-Dync1li2	0.028142	-0.46075
ENSMUSG00000024968-Rcor2	0.0285932	0.465872
ENSMUSG00000019432-Ddx39b	0.0293237	-0.595085
ENSMUSG00000022216-Psme1	0.029476	-0.619826
ENSMUSG00000051379-Flrt3	0.0299901	-0.886115
ENSMUSG00000031134-Rbmx	0.0303755	-0.559752
ENSMUSG00000058254-Tspan7	0.030486	-0.417862
ENSMUSG00000025607-Copg2	0.0305797	-0.444038
ENSMUSG00000024006-Stk38	0.0309053	-0.646884
ENSMUSG00000038525-Armc10	0.031039	0.485731
ENSMUSG00000061751-Kalrn	0.0310986	-0.447225
ENSMUSG00000021139-Gm20498	0.0312805	0.351287
ENSMUSG00000005262-Ufd1	0.0313589	-0.313502
ENSMUSG00000020340-Cyfip2	0.0313999	-0.962186
ENSMUSG00000033392-Clasp2	0.0315921	-0.431157
ENSMUSG00000003131-Pafah1b2	0.0328158	0.865734
ENSMUSG00000022708-Zbtb20	0.0331216	-0.70409
ENSMUSG00000025369-Smarcc2	0.0331474	-0.566581
ENSMUSG00000025354-Dnajc14	0.0341379	0.41916
ENSMUSG00000026797-Stxbp1	0.0346592	-0.731428
ENSMUSG00000052915-Msl1	0.0347147	0.386233
ENSMUSG00000029003-Mad2l2	0.0347646	-0.488616
ENSMUSG00000031537-Ikbkb	0.0350108	0.651183
ENSMUSG00000041852-Tcf20	0.035184	-0.327016
ENSMUSG00000038446-Cdc40	0.0355826	-0.439375
ENSMUSG00000028759-Hp1bp3	0.0368202	-0.388161
ENSMUSG00000019777-Hdac2	0.0373913	0.552087
ENSMUSG00000027804-Ppid	0.0375501	0.674666
ENSMUSG00000025544-Tm9sf2	0.0375965	-0.520399
ENSMUSG00000038902-Pogz	0.0398276	0.447101
ENSMUSG00000002265-Peg3	0.0399232	-0.369886
ENSMUSG00000027479-Mapre1	0.0400673	-0.524706
ENSMUSG00000034190-Chmp7	0.0408432	-0.327847
ENSMUSG00000001802-Lrp3	0.0411932	-0.72851
ENSMUSG00000033257-Ttll4	0.0413746	0.342277
ENSMUSG00000026155-Smap1	0.0423575	-0.342351
ENSMUSG00000017132-Cyth1	0.0437117	1.05745
ENSMUSG00000040721-Zfhx2	0.0441175	0.494997
ENSMUSG00000019494-Cops6	0.0444099	-0.454133
ENSMUSG00000043384-Gprasp1	0.0448103	-0.443533
ENSMUSG00000002326-Gmpr2	0.0450851	-0.680419
ENSMUSG00000031984-2810004N23Rik	0.0451612	-0.467833
ENSMUSG00000053754-Chd8	0.0458316	-0.300354
ENSMUSG00000030084-Plxna1	0.0467861	0.682602
ENSMUSG00000025781-Atp5c1	0.0468104	-0.449829
ENSMUSG00000031065-Cdk16	0.0488702	0.595658
ENSMUSG00000038462-Uqcrfs1	0.049202	0.500869
ENSMUSG00000031821-Gins2	0.049202	-0.723456
ENSMUSG00000028426-Rad23b	0.0492111	-0.314107

## Sheet: Org_Neurons_DEG_Orange_vs_Green
Human organoids: DEG (p_val<0.05) between orange and green Neurons, up in green (avg_logFC>0), up in orange (avg_logFC<0)
Gene name	p_val	avg_logFC
ENSG00000089116-LHX5	2.24422e-07	-0.352538
ENSG00000146374-RSPO3	1.4656e-05	-0.628482
ENSG00000176165-FOXG1	1.83074e-05	0.334165
ENSG00000170893-TRH	3.09021e-05	-0.598948
ENSG00000105223-PLD3	6.15721e-05	-0.408547
ENSG00000071564-TCF3	0.00010277	0.397754
ENSG00000106278-PTPRZ1	0.000115156	0.393065
ENSG00000009413-REV3L	0.00017045	-0.444238
ENSG00000105379-ETFB	0.000205989	-0.536683
ENSG00000147862-NFIB	0.000208871	0.673848
ENSG00000033800-PIAS1	0.000221671	-0.403572
ENSG00000269403-AC008750.8	0.000239129	-0.399277
ENSG00000240720-LRRD1	0.00026825	0.385664
ENSG00000001630-CYP51A1	0.000316531	0.386473
ENSG00000166619-BLCAP	0.000332959	-0.627325
ENSG00000172893-DHCR7	0.000345491	0.459338
ENSG00000168028-RPSA	0.000387961	0.264489
ENSG00000164600-NEUROD6	0.000396034	0.833611
ENSG00000162599-NFIA	0.000399645	0.626371
ENSG00000171246-NPTX1	0.000403708	0.327757
ENSG00000178403-NEUROG2	0.00040402	0.353515
ENSG00000120437-ACAT2	0.00041503	0.484768
ENSG00000187391-MAGI2	0.000439366	-0.316689
ENSG00000079459-FDFT1	0.000460981	0.543606
ENSG00000053438-NNAT	0.000466709	-0.911963
ENSG00000175183-CSRP2	0.000497284	0.682055
ENSG00000172936-MYD88	0.000542118	0.358249
ENSG00000170419-VSTM2A	0.000573051	-0.262733
ENSG00000173818-ENDOV	0.000666935	-0.319449
ENSG00000120457-KCNJ5	0.00070246	-0.389754
ENSG00000197746-PSAP	0.000763688	-0.33736
ENSG00000007372-PAX6	0.000819475	0.723497
ENSG00000137818-RPLP1	0.000940522	0.263296
ENSG00000110074-FOXRED1	0.000990373	-0.40082
ENSG00000101367-MAPRE1	0.0011479	-0.267627
ENSG00000040487-PQLC2	0.00116644	-0.27449
ENSG00000078902-TOLLIP	0.0013199	-0.271198
ENSG00000166482-MFAP4	0.00142134	0.396561
ENSG00000139910-NOVA1	0.00149471	-0.396021
ENSG00000090863-GLG1	0.00149921	-0.284023
ENSG00000099194-SCD	0.00162181	0.434967
ENSG00000144635-DYNC1LI1	0.00162759	-0.283206
ENSG00000084207-GSTP1	0.00163362	0.339245
ENSG00000065978-YBX1	0.00172372	0.261345
ENSG00000164808-SPIDR	0.00173379	-0.277239
ENSG00000157514-TSC22D3	0.00178734	-0.527163
ENSG00000112972-HMGCS1	0.00179703	0.499028
ENSG00000162736-NCSTN	0.00180681	-0.432622
ENSG00000041357-PSMA4	0.00185709	0.339306
ENSG00000129596-CDO1	0.00190523	-0.402575
ENSG00000180616-SSTR2	0.0019168	0.634232
ENSG00000198146-ZNF770	0.00196263	0.269133
ENSG00000104872-PIH1D1	0.00202305	0.342295
ENSG00000106689-LHX2	0.00204935	0.40189
ENSG00000171858-RPS21	0.00215963	0.290254
ENSG00000168036-CTNNB1	0.00232619	-0.326666
ENSG00000121749-TBC1D15	0.00273424	-0.348877
ENSG00000166848-TERF2IP	0.00307073	-0.252489
ENSG00000126947-ARMCX1	0.00321631	-0.380427
ENSG00000074054-CLASP1	0.0032744	0.274581
ENSG00000104722-NEFM	0.00398544	-0.614679
ENSG00000253797-UTP14C	0.00400445	-0.279665
ENSG00000123975-CKS2	0.00419789	0.314101
ENSG00000092421-SEMA6A	0.00427462	-0.261608
ENSG00000108946-PRKAR1A	0.00430128	-0.267242
ENSG00000122085-MTERF4	0.00432205	-0.304816
ENSG00000148123-PLPPR1	0.00432352	-0.287877
ENSG00000164483-SAMD3	0.00436109	-0.378439
ENSG00000131966-ACTR10	0.00442954	-0.342949
ENSG00000127152-BCL11B	0.00445052	0.321992
ENSG00000167842-MIS12	0.00448777	0.32205
ENSG00000145912-NHP2	0.0044962	0.266577
ENSG00000161277-THAP8	0.00459774	-0.269179
ENSG00000132824-SERINC3	0.00471118	-0.355429
ENSG00000164733-CTSB	0.0048131	-0.421077
ENSG00000040731-CDH10	0.00481675	-0.276011
ENSG00000118971-CCND2	0.00514828	0.307914
ENSG00000114857-NKTR	0.00524171	0.294089
ENSG00000198736-MSRB1	0.00548829	0.385227
ENSG00000128185-DGCR6L	0.00555271	-0.255204
ENSG00000116106-EPHA4	0.00579781	0.495822
ENSG00000156515-HK1	0.00582631	-0.272545
ENSG00000198218-QRICH1	0.00583064	-0.373238
ENSG00000149313-AASDHPPT	0.00595962	-0.322524
ENSG00000127184-COX7C	0.00618328	0.257926
ENSG00000164683-HEY1	0.00623155	0.40081
ENSG00000164032-H2AFZ	0.00626749	0.299288
ENSG00000105520-PLPPR2	0.00628015	-0.256374
ENSG00000100897-DCAF11	0.00633143	-0.362084
ENSG00000136535-TBR1	0.00634316	-0.490155
ENSG00000065457-ADAT1	0.00638233	-0.2833
ENSG00000077152-UBE2T	0.00642663	0.406995
ENSG00000174684-B4GAT1	0.00656124	-0.257433
ENSG00000096093-EFHC1	0.00668812	-0.320945
ENSG00000171723-GPHN	0.00690988	-0.286165
ENSG00000143870-PDIA6	0.00698225	0.282469
ENSG00000165943-MOAP1	0.00714934	-0.2846
ENSG00000144290-SLC4A10	0.00730669	-0.260584
ENSG00000128594-LRRC4	0.00732443	-0.259387
ENSG00000184226-PCDH9	0.0074127	0.585602
ENSG00000122378-FAM213A	0.00762647	0.266053
ENSG00000149970-CNKSR2	0.00770667	0.28978
ENSG00000109065-NAT9	0.00789214	-0.256936
ENSG00000129353-SLC44A2	0.0080943	-0.253592
ENSG00000198876-DCAF12	0.00813793	-0.294844
ENSG00000012061-ERCC1	0.00828199	0.255685
ENSG00000170852-KBTBD2	0.00834304	-0.28247
ENSG00000054654-SYNE2	0.00837222	0.250075
ENSG00000183722-LHFPL6	0.00846222	0.431385
ENSG00000100124-ANKRD54	0.00854257	-0.300919
ENSG00000158164-TMSB15A	0.00873765	0.276884
ENSG00000135624-CCT7	0.00890323	0.288845
ENSG00000149547-EI24	0.00911522	0.269949
ENSG00000080823-MOK	0.00931175	-0.301674
ENSG00000131779-PEX11B	0.00942794	-0.262194
ENSG00000165443-PHYHIPL	0.00960125	-0.398706
ENSG00000165502-RPL36AL	0.00964384	0.287807
ENSG00000125898-FAM110A	0.00986583	0.482871
ENSG00000249459-ZNF286B	0.0101711	0.318792
ENSG00000139163-ETNK1	0.0101771	-0.265112
ENSG00000198947-DMD	0.0103235	-0.335208
ENSG00000141026-MED9	0.0105589	-0.26234
ENSG00000167508-MVD	0.0105694	0.258146
ENSG00000270882-HIST2H4A	0.0107282	0.27039
ENSG00000154639-CXADR	0.0108799	-0.261238
ENSG00000169964-TMEM42	0.0110615	-0.328661
ENSG00000176108-CHMP6	0.0111376	-0.293072
ENSG00000136802-LRRC8A	0.0111766	-0.272796
ENSG00000105197-TIMM50	0.011236	0.327564
ENSG00000171163-ZNF692	0.0114965	-0.299308
ENSG00000113658-SMAD5	0.011624	-0.320906
ENSG00000136319-TTC5	0.0116566	-0.414918
ENSG00000138363-ATIC	0.0121643	-0.34757
ENSG00000196628-TCF4	0.0122458	0.331736
ENSG00000175602-CCDC85B	0.0130686	0.264675
ENSG00000109046-WSB1	0.0133882	-0.314957
ENSG00000117122-MFAP2	0.0135396	-0.29021
ENSG00000169255-B3GALNT1	0.0138086	-0.329287
ENSG00000067704-IARS2	0.0139375	-0.276756
ENSG00000129484-PARP2	0.0144911	-0.457263
ENSG00000134121-CHL1	0.0144989	-0.316718
ENSG00000135090-TAOK3	0.0149161	-0.32711
ENSG00000103855-CD276	0.0152226	-0.303117
ENSG00000146386-ABRACL	0.0158781	0.354379
ENSG00000147789-ZNF7	0.0159178	-0.261073
ENSG00000187097-ENTPD5	0.0165583	-0.291767
ENSG00000034510-TMSB10	0.0180816	0.332744
ENSG00000109906-ZBTB16	0.0180914	0.280357
ENSG00000180660-MAB21L1	0.0182356	-0.424426
ENSG00000105364-MRPL4	0.0185999	0.273995
ENSG00000171720-HDAC3	0.0189691	-0.395057
ENSG00000111897-SERINC1	0.0194241	-0.293936
ENSG00000125835-SNRPB	0.0196226	0.264567
ENSG00000257365-FNTB	0.0198122	-0.453276
ENSG00000176715-ACSF3	0.0199001	0.282608
ENSG00000177565-TBL1XR1	0.0206682	0.318858
ENSG00000163660-CCNL1	0.020739	0.300228
ENSG00000010270-STARD3NL	0.021009	-0.295035
ENSG00000100644-HIF1A	0.0220085	-0.273745
ENSG00000102781-KATNAL1	0.0221944	0.276519
ENSG00000120742-SERP1	0.0226204	-0.260324
ENSG00000015479-MATR3	0.0227767	-0.266148
ENSG00000112763-BTN2A1	0.0236564	-0.301247
ENSG00000204427-ABHD16A	0.0241482	0.387483
ENSG00000013561-RNF14	0.0242207	-0.250991
ENSG00000204422-AL662899.1	0.0244435	0.385921
ENSG00000100353-EIF3D	0.0247107	0.290252
ENSG00000173064-HECTD4	0.0248904	-0.274642
ENSG00000205593-DENND6B	0.0250302	-0.262495
ENSG00000167085-PHB	0.0252158	0.277632
ENSG00000170445-HARS	0.0253138	0.259894
ENSG00000167193-CRK	0.0260169	0.261176
ENSG00000196159-FAT4	0.0261833	0.297762
ENSG00000155096-AZIN1	0.0262588	-0.315295
ENSG00000147155-EBP	0.0263717	0.29962
ENSG00000167881-SRP68	0.0264937	0.303339
ENSG00000112186-CAP2	0.0267556	0.380528
ENSG00000280987-MATR3	0.0267715	-0.262034
ENSG00000078699-CBFA2T2	0.0268338	0.329107
ENSG00000069849-ATP1B3	0.0271586	0.297994
ENSG00000063015-SEZ6	0.027361	0.312916
ENSG00000013441-CLK1	0.0274158	-0.366854
ENSG00000068615-REEP1	0.0280658	-0.265842
ENSG00000109084-TMEM97	0.0281671	0.329741
ENSG00000114446-IFT57	0.0283483	-0.271718
ENSG00000134291-TMEM106C	0.0283834	-0.259463
ENSG00000129682-FGF13	0.0300223	0.257485
ENSG00000115649-CNPPD1	0.0300722	-0.308352
ENSG00000148798-INA	0.0301088	-0.287376
ENSG00000111218-PRMT8	0.0304792	-0.28931
ENSG00000145982-FARS2	0.030631	-0.33164
ENSG00000184277-TM2D3	0.0306416	-0.259883
ENSG00000114742-WDR48	0.0307381	-0.274079
ENSG00000015592-STMN4	0.0313169	-0.265568
ENSG00000003756-RBM5	0.0314418	-0.289516
ENSG00000185551-NR2F2	0.0320674	-0.324376
ENSG00000149131-SERPING1	0.0337644	0.329817
ENSG00000141543-EIF4A3	0.0341779	0.285297
ENSG00000163902-RPN1	0.0351772	-0.298707
ENSG00000177963-RIC8A	0.0352347	-0.26186
ENSG00000107581-EIF3A	0.0353611	-0.268924
ENSG00000184990-SIVA1	0.0355365	-0.261401
ENSG00000144485-HES6	0.0356879	0.28018
ENSG00000067082-KLF6	0.0364166	-0.44293
ENSG00000100060-MFNG	0.0364625	0.352827
ENSG00000047188-YTHDC2	0.0365512	0.268726
ENSG00000084731-KIF3C	0.0373904	-0.273566
ENSG00000175582-RAB6A	0.037875	-0.309906
ENSG00000115963-RND3	0.0393907	0.388827
ENSG00000177156-TALDO1	0.0401884	0.299047
ENSG00000196781-TLE1	0.0403166	0.25502
ENSG00000101463-SYNDIG1	0.040541	-0.341739
ENSG00000122705-CLTA	0.0411604	0.261374
ENSG00000075292-ZNF638	0.0415253	-0.272879
ENSG00000151834-GABRA2	0.0416501	-0.263209
ENSG00000117450-PRDX1	0.0432633	0.307125
ENSG00000204568-MRPS18B	0.0434139	-0.311643
ENSG00000010810-FYN	0.0470666	0.270175
ENSG00000108094-CUL2	0.0474583	-0.272683
ENSG00000121022-COPS5	0.0484268	-0.272144
ENSG00000162490-DRAXIN	0.0493386	-0.31236
ENSG00000079691-CARMIL1	0.0495203	0.294508
