# Supplementary material for: Visualization of individual cell division history in complex tissues using iCOUNT
Source: Cell Stem Cell. 2021 Nov 4;28(11):2020–2034.e12. doi: 10.1016/j.stem.2021.08.012 (PMC8577829; doi:10.1016/j.stem.2021.08.012)
Supplement: Table S2. Table of oligonucleotides used in this study, related to STAR Methods [file mmc3.xlsx]

## Sheet: Sheet1
Oligonucleotides used in this study
Table S2 - Related to STAR Methods.
All oligos are 5'-3'
Name	Type	Sequence	Comments
gRNA mouse H3.1-iCOUNT/miCOUNT:		AATAGGCACGCTTTCTACAC
gRNA mouse NUP155-iCOUNT:		CGCTCCAAGCAAAGCTGGAA
gRNA human H3.1-miCOUNT:		AGAGGGCATAAGTTGTACTG
gRNA human NUP155-miCOUNT:		CTCTTCAAGCTAAATTAGAA
gRNA human ERT2-Cre-ERT2:		GGGGCCACTAGGGACAGGAT
PCR check mouse H3.1-iCOUNT/miCOUNT:	Forward	CAACCAATCAGGAGCATGTT	WT: 1016bp, H3.1-iCOUNT: 3850bp
	Reverse	TAGGTAGCAGCACTGGCTTG
	Forward	CAACCAATCAGGAGCATGTT	WT: no band, H3.1-iCOUNT: 687bp
	Reverse	CCCTTGGTCACCTTCAGCTT
PCR check mouse NUP155-iCOUNT:	Forward	CTGGAACAGAGTGAAAAGCCC	WT: 1540bp, NUP155-iCOUNT: 4388bp
	Reverse	TCTCACTGTGTAGCCCCTGG
	Forward	CTGGAACAGAGTGAAAAGCCC	WT: no band, NUP155-iCOUNT: 1229bp
	Reverse	CCCTTGGTCACCTTCAGCTT
PCR check human H3.1-miCOUNT:	Forward	AACGCGGTATTTTTGAATCG	WT: no band, H3.1-miCOUNT: 848bp
	Reverse	GATGACCTCCTCGCCCTTG
PCR check human NUP155-miCOUNT:	Forward	GGATCCATTCTGGAACAGAA	WT: no band, NUP155- miCOUNT: 1228bp
	Reverse	GATGACCTCCTCGCCCTTG
Oligodt:		AAGCAGTGGTATCAACGCAGAGTACTTTTTTTTTTTTTTTTTTTTTTTTTTTTTTVN
TSO:		AAGCAGTGGTATCAACGCAGAGTACATrGrG+G
ISPCR:		AAGCAGTGGTATCAACGCAGAGT
LoxP		ATAACTTCGTATAGCATAC ATTATACGAAGTTAT
T2A		GGCAGCGGAGAGGGCAGAGGATCCCTCCTCACCTGCGGCGACGTCGAG GAGAACCCCGGACCG
FRT		GAAGTTCCTATTCTCTAGAAAGTATAGGAACTTC
Flexible linker		GGTGGTGGCGGTTCAGGCGGAGGTGGCTCTGGCGGT GGCGGATCG
RPL38	Forward	TCTCATCATTTTGGCAAAGAATTCGCTAGCGGATCCAGAGCC ACCATGCCTCGGAAAATTGAGGA
	Reverse	AGAGCCACCTCCGCCTGAACCGCCACCACCTTTCAGTTCC TTCACTGCCA
